# Supplementary material for: Importance of Body Stance in Fog Droplet Collection by the Namib Desert Beetle
Source: Biomimetics (Basel). 2019 Aug 28;4(3):59. doi: 10.3390/biomimetics4030059 (PMC6784302; doi:10.3390/biomimetics4030059)
Supplement: Supplementary file 1 [file biomimetics-04-00059-s001.zip]

Archive with 16 entries (11 files):
- biomimetics-527149-supplementary/
- biomimetics-527149-supplementary/__MACOSX/
- biomimetics-527149-supplementary/__MACOSX/fig5_animation.gif
- __MACOSX/
- __MACOSX/biomimetics-527149-supplementary/
- __MACOSX/biomimetics-527149-supplementary/__MACOSX/
- __MACOSX/biomimetics-527149-supplementary/__MACOSX/._fig5_animation.gif
- biomimetics-527149-supplementary/__MACOSX/fig9_animation.gif
- __MACOSX/biomimetics-527149-supplementary/__MACOSX/._fig9_animation.gif
- __MACOSX/biomimetics-527149-supplementary/.___MACOSX
- biomimetics-527149-supplementary/fig5_animation.gif
- __MACOSX/biomimetics-527149-supplementary/._fig5_animation.gif
- biomimetics-527149-supplementary/fig9_animation.gif
- __MACOSX/biomimetics-527149-supplementary/._fig9_animation.gif
- biomimetics-527149-supplementary/graphical_abstract_caption.docx
- __MACOSX/biomimetics-527149-supplementary/._graphical_abstract_caption.docx
